# Supplementary material for: Genomic Insights into the Successful Invasion of the Avian Vampire Fly (Philornis downsi ) in the Galápagos Islands
Source: Mol Biol Evol. 2025 Mar 28;42(3):msaf052. doi: 10.1093/molbev/msaf052 (PMC11951964; doi:10.1093/molbev/msaf052)
Supplement: msaf052_Supplementary_Data [file msaf052_supplementary_data.zip]

Archive with 3 entries (3 files):
- Data_S1.xlsx
- Data_S2.xlsx
- Supplementary.pdf
