# Supplementary material for: Genomic Insights into the Successful Invasion of the Avian Vampire Fly (Philornis downsi ) in the Galápagos Islands
Source: Mol Biol Evol. 2025 Mar 28;42(3):msaf052. doi: 10.1093/molbev/msaf052 (PMC11951964; doi:10.1093/molbev/msaf052)
Supplement: msaf052_Supplementary_Data [file msaf052_supplementary_data.zip › Data_S1.xlsx]

## Sheet: 118genes
Data S1: 117 genes within 100 Kb upstream and downstream of candidate genomic regions with high fixation indices (FST)
Gene Id in P. downsi	Ortholog ID from eggNOG-mapper database	Gene Description	Preferred_name	Gene Ontologies	KEGG_Pathway	PFAM domain ID
PD100003815-RA	7370.XP_005183557.1	-	-	-	-	DUF4817
PD100003816-RA	6087.XP_004208225.1	-	-	-	-	DUF4817
PD100003819-RA	7029.ACYPI20478-PA	U5 snRNA binding	-	-	-	-
PD100003820-RA	7159.AAEL018005-PB	DDE superfamily endonuclease	-	-	-	DDE_Tnp_4
PD100003821-RA	7029.ACYPI082935-PA	PIF1-like helicase	-	-	-	Helitron_like_N,PIF1
PD100003822-RA	7244.FBpp0238647	DDE superfamily endonuclease	-	-	-	DDE_Tnp_4
PD100003930-RA	7370.XP_005175498.1	Positively regulates the activity of the minus-end directed microtubule motor protein dynein. May enhance dynein- mediated microtubule sliding by targeting dynein to the microtubule plus end. Required for several dynein- and microtubule-dependent processes	PAFAH1B1	GO:0000003,GO:0000075,GO:0000086,GO:0000132,GO:0000226,GO:0000235,GO:0000278,GO:0000280,GO:0000775,GO:0000776,GO:0000902,GO:0000904,GO:0000922,GO:0001501,GO:0001558,GO:0001654,GO:0001667,GO:0001675,GO:0001709,GO:0001736,GO:0001738,GO:0001745,GO:0001751,GO:0001754,GO:0001764,GO:0001894,GO:0001895,GO:0001932,GO:0001933,GO:0001959,GO:0001961,GO:0002009,GO:0002064,GO:0002065,GO:0002066,GO:0002376,GO:…	ko00565,ko01100,map00565,map01100	LisH,WD40
PD100003935-RA	7370.XP_005180760.1	activity. It is involved in the biological process described with	PIGK	GO:0003674,GO:0003756,GO:0003824,GO:0003923,GO:0005575,GO:0005622,GO:0005623,GO:0005737,GO:0005783,GO:0005789,GO:0006464,GO:0006497,GO:0006505,GO:0006506,GO:0006629,GO:0006643,GO:0006644,GO:0006650,GO:0006661,GO:0006664,GO:0006793,GO:0006796,GO:0006807,GO:0008104,GO:0008150,GO:0008152,GO:0008610,GO:0008654,GO:0009058,GO:0009059,GO:0009247,GO:0009987,GO:0012505,GO:0016020,GO:0016021,GO:0016255,GO:…	ko00563,ko01100,map00563,map01100	Peptidase_C13
PD100003936-RA	7370.XP_005188575.1	Belongs to the ubiquitin-conjugating enzyme family	AKTIP	GO:0000151,GO:0000209,GO:0000228,GO:0000785,GO:0000790,GO:0000792,GO:0001932,GO:0001934,GO:0003674,GO:0003824,GO:0004842,GO:0005488,GO:0005515,GO:0005575,GO:0005622,GO:0005623,GO:0005634,GO:0005694,GO:0005737,GO:0005886,GO:0006139,GO:0006259,GO:0006281,GO:0006325,GO:0006464,GO:0006508,GO:0006511,GO:0006725,GO:0006807,GO:0006810,GO:0006950,GO:0006974,GO:0006996,GO:0007032,GO:0007033,GO:0007034,GO:…	-	UQ_con
PD100003937-RA	7370.XP_005188574.1	Domain of unknown function (DUF4505)	C8orf82	GO:0006950,GO:0008150,GO:0009611,GO:0042060,GO:0050896	-	DUF4505
PD100003938-RA	7370.XP_005188577.1	phosphatidyl-inositol	INPP5J	GO:0001653,GO:0001701,GO:0001726,GO:0001932,GO:0001933,GO:0003008,GO:0003014,GO:0003674,GO:0003824,GO:0004439,GO:0004445,GO:0004888,GO:0004930,GO:0005000,GO:0005575,GO:0005622,GO:0005623,GO:0005634,GO:0005737,GO:0005783,GO:0005794,GO:0005802,GO:0005829,GO:0005886,GO:0005975,GO:0005979,GO:0006066,GO:0006109,GO:0006355,GO:0006469,GO:0006629,GO:0006644,GO:0006650,GO:0006661,GO:0006793,GO:0006796,GO:…	ko00562,ko01100,ko04070,map00562,map01100,map04070	Exo_endo_phos
PD100003939-RA	7070.TC012978-PA	Transposase IS4	PGBD2	-	-	DDE_Tnp_1_7
PD100003940-RA	7370.XP_005188578.1	-	-	GO:0002682,GO:0002683,GO:0002831,GO:0002832,GO:0003674,GO:0005102,GO:0005488,GO:0005515,GO:0008150,GO:0009605,GO:0009607,GO:0009608,GO:0009609,GO:0009617,GO:0009966,GO:0009968,GO:0010646,GO:0010648,GO:0023051,GO:0023057,GO:0031347,GO:0031348,GO:0032101,GO:0032102,GO:0043207,GO:0043900,GO:0043901,GO:0045088,GO:0045824,GO:0048519,GO:0048523,GO:0048583,GO:0048585,GO:0050776,GO:0050777,GO:0050789,GO:…	ko04624,map04624	-
PD100003969-RA	7370.XP_005183557.1	-	-	-	-	DUF4817
PD100003970-RA	7370.XP_005183557.1	-	-	-	-	DUF4817
PD100003971-RA	7029.ACYPI42377-PA	Reverse transcriptase (RNA-dependent DNA polymerase)	-	-	-	Exo_endo_phos_2,RVT_1
PD100004017-RA	7260.FBpp0250113	-	-	-	-	-
PD100004018-RA	7370.XP_005179542.1	-	-	-	-	-
PD100004019-RA	7425.NV30710-PA	Encoded by	-	-	-	DUF4219,RVT_2,Retrotran_gag_2,gag_pre-integrs,rve,zf-CCHC
PD100004020-RA	7370.XP_005179537.1	Potassium channel activity. It is involved in the biological process described with potassium ion transmembrane transport	KCNK4	GO:0003674,GO:0005215,GO:0005216,GO:0005261,GO:0005267,GO:0005575,GO:0005623,GO:0005886,GO:0005887,GO:0006810,GO:0006811,GO:0006812,GO:0006813,GO:0008150,GO:0008324,GO:0009987,GO:0015075,GO:0015077,GO:0015079,GO:0015267,GO:0015318,GO:0015672,GO:0016020,GO:0016021,GO:0022803,GO:0022838,GO:0022840,GO:0022841,GO:0022842,GO:0022857,GO:0022890,GO:0030001,GO:0030322,GO:0031224,GO:0031226,GO:0034220,GO:…	-	Ion_trans_2
PD100004022-RA	7230.FBpp0167541	transposition, RNA-mediated	-	-	-	-
PD100004024-RA	103372.F4X1M3	-	-	-	-	HTH_24
PD100004026-RA	103372.F4WE44	-	-	-	-	HTH_24
PD100004027-RA	103372.F4X038	-	-	-	-	HTH_24
PD100004028-RA	7370.XP_005179531.1	protein localization to cilium	TUB	GO:0001654,GO:0001894,GO:0001895,GO:0003008,GO:0003674,GO:0005488,GO:0005543,GO:0005575,GO:0005576,GO:0005622,GO:0005623,GO:0005634,GO:0005737,GO:0005829,GO:0005886,GO:0005929,GO:0006810,GO:0006897,GO:0006909,GO:0006910,GO:0007275,GO:0007423,GO:0007600,GO:0007605,GO:0008037,GO:0008104,GO:0008150,GO:0008277,GO:0008289,GO:0009719,GO:0009725,GO:0009743,GO:0009744,GO:0009966,GO:0009987,GO:0010033,GO:…	-	Tub,Tub_N
PD100012886-RA	7213.XP_004526015.1	serine-type endopeptidase inhibitor activity	-	GO:0000003,GO:0003674,GO:0004857,GO:0004866,GO:0004867,GO:0005575,GO:0005576,GO:0005615,GO:0008150,GO:0009892,GO:0010466,GO:0010605,GO:0010951,GO:0019222,GO:0030162,GO:0030234,GO:0030414,GO:0031323,GO:0031324,GO:0032268,GO:0032269,GO:0032501,GO:0032504,GO:0043086,GO:0044092,GO:0044421,GO:0045861,GO:0048519,GO:0048523,GO:0050789,GO:0050790,GO:0050794,GO:0051171,GO:0051172,GO:0051246,GO:0051248,GO:…	ko05146,map05146	Serpin
PD100012887-RA	7370.XP_005179836.1	SERine Proteinase INhibitors	-	GO:0002376,GO:0003674,GO:0004857,GO:0004866,GO:0004867,GO:0005575,GO:0005576,GO:0005615,GO:0006950,GO:0006952,GO:0006955,GO:0006959,GO:0007154,GO:0007165,GO:0007166,GO:0008063,GO:0008150,GO:0008592,GO:0009605,GO:0009607,GO:0009617,GO:0009620,GO:0009892,GO:0009966,GO:0009968,GO:0009987,GO:0010466,GO:0010605,GO:0010646,GO:0010648,GO:0010951,GO:0019222,GO:0019730,GO:0019732,GO:0023051,GO:0023052,GO:…	ko04624,ko05146,map04624,map05146	Serpin
PD100012888-RA	7220.FBpp0139996	Gypsy protein	-	-	-	Gypsy
PD100012889-RA	103372.F4WF04	-	-	-	-	HTH_24
PD100012891-RA	6412.HelroP183749	-	-	-	-	-
PD100012892-RA	13249.RPRC010831-PA	-	-	-	-	-
PD100012895-RA	34740.HMEL005801-PA	Predicted integral membrane zinc-ribbon metal-binding protein	-	-	-	zinc_ribbon_10
PD100012896-RA	7029.ACYPI21952-PA	-	-	-	-	DUF4817
PD100012897-RA	13037.EHJ71312	PET Domain	PRICKLE2	GO:0000226,GO:0001558,GO:0001568,GO:0001654,GO:0001701,GO:0001736,GO:0001737,GO:0001738,GO:0001745,GO:0001824,GO:0001825,GO:0001829,GO:0001830,GO:0001838,GO:0001841,GO:0001843,GO:0001944,GO:0002009,GO:0002165,GO:0003002,GO:0003674,GO:0005488,GO:0005515,GO:0005575,GO:0005622,GO:0005623,GO:0005634,GO:0005635,GO:0005737,GO:0005813,GO:0005815,GO:0005829,GO:0005856,GO:0005886,GO:0006355,GO:0006606,GO:…	ko04310,map04310	LIM,PET
PD100012898-RA	6669.EFX84948	Zinc ion binding	PRICKLE2	GO:0000226,GO:0001558,GO:0001568,GO:0001654,GO:0001701,GO:0001736,GO:0001737,GO:0001738,GO:0001745,GO:0001824,GO:0001825,GO:0001829,GO:0001830,GO:0001838,GO:0001841,GO:0001843,GO:0001944,GO:0002009,GO:0002165,GO:0003002,GO:0003674,GO:0005488,GO:0005515,GO:0005575,GO:0005622,GO:0005623,GO:0005634,GO:0005635,GO:0005737,GO:0005813,GO:0005815,GO:0005829,GO:0005856,GO:0005886,GO:0006355,GO:0006606,GO:…	ko04310,map04310	LIM,PET
PD100013241-RA	7029.ACYPI47492-PA	-	-	-	-	-
PD100013242-RA	5059.CADAFLAP00013483	Reverse transcriptase (RNA-dependent DNA polymerase)	-	-	-	RVT_1
PD100013244-RA	103372.F4X038	-	-	-	-	HTH_24
PD100013245-RA	7029.ACYPI29505-PA	-	-	-	-	DUF4817
PD100013246-RA	7029.ACYPI088430-PA	-	-	-	-	-
PD100013247-RA	6087.XP_004209437.1	-	-	-	-	-
PD100013248-RA	103372.F4X169	-	-	-	-	-
PD100015355-RA	7370.XP_005179687.1	Tetraspanin family	-	GO:0005575,GO:0005623,GO:0005886,GO:0005887,GO:0007154,GO:0007165,GO:0007166,GO:0008150,GO:0009987,GO:0016020,GO:0016021,GO:0023052,GO:0031224,GO:0031226,GO:0044425,GO:0044459,GO:0044464,GO:0050789,GO:0050794,GO:0050896,GO:0051716,GO:0065007,GO:0071944	-	Tetraspannin
PD100015356-RA	7370.XP_005179686.1	Tetraspanin family	-	GO:0005575,GO:0005623,GO:0005886,GO:0005887,GO:0007154,GO:0007165,GO:0007166,GO:0008150,GO:0009987,GO:0016020,GO:0016021,GO:0023052,GO:0031224,GO:0031226,GO:0044425,GO:0044459,GO:0044464,GO:0050789,GO:0050794,GO:0050896,GO:0051716,GO:0065007,GO:0071944	-	Tetraspannin
PD100015357-RA	7370.XP_005179685.1	Tetraspanin family	-	GO:0005575,GO:0005623,GO:0005886,GO:0005887,GO:0007154,GO:0007165,GO:0007166,GO:0008150,GO:0009987,GO:0016020,GO:0016021,GO:0023052,GO:0031224,GO:0031226,GO:0044425,GO:0044459,GO:0044464,GO:0050789,GO:0050794,GO:0050896,GO:0051716,GO:0065007,GO:0071944	-	Tetraspannin
PD100015359-RA	6087.XP_004208225.1	-	-	-	-	DUF4817
PD100015360-RA	7370.XP_005179680.1	Tetraspanin family	-	GO:0005575,GO:0005623,GO:0005886,GO:0005887,GO:0007154,GO:0007165,GO:0007166,GO:0007275,GO:0007568,GO:0008150,GO:0008340,GO:0009987,GO:0010259,GO:0016020,GO:0016021,GO:0023052,GO:0031224,GO:0031226,GO:0032501,GO:0032502,GO:0044425,GO:0044459,GO:0044464,GO:0048856,GO:0050789,GO:0050794,GO:0050896,GO:0051716,GO:0065007,GO:0071944	-	Tetraspannin
PD100015361-RA	13249.RPRC010831-PA	-	-	-	-	-
PD100015363-RA	7159.AAEL012948-PA	Myb/SANT-like DNA-binding domain	-	-	-	Myb_DNA-bind_5
PD100015367-RA	7370.XP_005190027.1	Glutathione transferase activity. It is involved in the biological process described with glutathione metabolic process	GstE2	GO:0003674,GO:0003824,GO:0004364,GO:0005575,GO:0005622,GO:0005623,GO:0005737,GO:0006518,GO:0006575,GO:0006749,GO:0006790,GO:0006807,GO:0008150,GO:0008152,GO:0009987,GO:0016740,GO:0016765,GO:0034641,GO:0043603,GO:0044237,GO:0044424,GO:0044464,GO:0051186,GO:0071704,GO:1901564	ko00480,ko00980,ko00982,ko00983,ko01524,ko05200,ko05204,ko05225,ko05418,map00480,map00980,map00982,map00983,map01524,map05200,map05204,map05225,map05418	GST_C,GST_C_2,GST_C_3,GST_N_3
PD100015371-RA	7029.ACYPI087281-PA	G-quadruplex DNA unwinding	-	-	-	Helitron_like_N,PIF1
PD100015372-RA	7029.ACYPI067100-PA	Helitron helicase-like domain at N-terminus	-	-	-	Helitron_like_N,PIF1
PD100015373-RA	7029.ACYPI064428-PA	PIF1-like helicase	-	-	-	Helitron_like_N,PIF1
PD100015374-RA	7029.ACYPI25999-PA	G-quadruplex DNA unwinding	-	-	-	Herpes_Helicase,PIF1
PD100015375-RA	7370.XP_005179677.1	Tetraspanin family	CD63	GO:0000323,GO:0001775,GO:0002090,GO:0002092,GO:0002252,GO:0002263,GO:0002274,GO:0002275,GO:0002283,GO:0002366,GO:0002376,GO:0002443,GO:0002444,GO:0002446,GO:0002576,GO:0003674,GO:0005488,GO:0005575,GO:0005576,GO:0005615,GO:0005622,GO:0005623,GO:0005737,GO:0005764,GO:0005765,GO:0005766,GO:0005768,GO:0005770,GO:0005771,GO:0005773,GO:0005774,GO:0005886,GO:0005887,GO:0006810,GO:0006887,GO:0006928,GO:…	ko04142,ko05205,map04142,map05205	Tetraspannin
PD100015376-RA	7370.XP_005179676.1	Tetraspanin family	-	GO:0005575,GO:0005623,GO:0005886,GO:0005887,GO:0007154,GO:0007165,GO:0007166,GO:0008150,GO:0009987,GO:0016020,GO:0016021,GO:0023052,GO:0031224,GO:0031226,GO:0044425,GO:0044459,GO:0044464,GO:0050789,GO:0050794,GO:0050896,GO:0051716,GO:0065007,GO:0071944	ko04142,ko05205,map04142,map05205	Tetraspannin
PD100015377-RA	7370.XP_005179675.1	Tetraspanin family	-	GO:0005575,GO:0005623,GO:0005886,GO:0005887,GO:0007154,GO:0007165,GO:0007166,GO:0008150,GO:0009987,GO:0016020,GO:0016021,GO:0023052,GO:0031224,GO:0031226,GO:0044425,GO:0044459,GO:0044464,GO:0050789,GO:0050794,GO:0050896,GO:0051716,GO:0065007,GO:0071944	ko04142,ko05205,map04142,map05205	Tetraspannin
PD100015378-RA	7029.ACYPI35784-PA	Domain of unknown function (DUF4817)	-	-	-	-
PD100015379-RA	7370.XP_005179674.1	regulation of MAPK cascade	-	GO:0001932,GO:0001933,GO:0005575,GO:0005576,GO:0005615,GO:0006355,GO:0008150,GO:0009889,GO:0009892,GO:0009966,GO:0009968,GO:0010468,GO:0010556,GO:0010563,GO:0010605,GO:0010646,GO:0010648,GO:0019219,GO:0019220,GO:0019222,GO:0023051,GO:0023057,GO:0031323,GO:0031324,GO:0031326,GO:0031399,GO:0031400,GO:0032268,GO:0032269,GO:0042325,GO:0042326,GO:0043408,GO:0043409,GO:0044421,GO:0045936,GO:0048519,GO:…	-	-
PD100015380-RA	103372.F4WF04	-	-	-	-	HTH_24
PD100015381-RA	103372.F4WRY6	-	-	-	-	DDE_3,Transposase_1
PD100020175-RA	7370.XP_005190144.1	Translation initiation factor	EIF2S1	GO:0000166,GO:0001882,GO:0001883,GO:0003674,GO:0003676,GO:0003723,GO:0003743,GO:0005488,GO:0005525,GO:0005575,GO:0005622,GO:0005623,GO:0005634,GO:0005737,GO:0005829,GO:0005840,GO:0005844,GO:0005850,GO:0005851,GO:0006412,GO:0006413,GO:0006417,GO:0006446,GO:0006464,GO:0006468,GO:0006518,GO:0006793,GO:0006796,GO:0006807,GO:0006810,GO:0006950,GO:0006979,GO:0006984,GO:0006986,GO:0006996,GO:0007154,GO:…	ko03013,ko04138,ko04140,ko04141,ko04210,ko04932,ko05160,ko05162,ko05164,ko05168,map03013,map04138,map04140,map04141,map04210,map04932,map05160,map05162,map05164,map05168	EIF_2_alpha,S1
PD100020176-RA	7213.XP_004525044.1	nucleic acid binding	EIF4H	GO:0000003,GO:0001731,GO:0002181,GO:0002183,GO:0003674,GO:0003676,GO:0003723,GO:0003725,GO:0003727,GO:0003729,GO:0003743,GO:0003824,GO:0004386,GO:0005488,GO:0005575,GO:0005622,GO:0005623,GO:0005737,GO:0005829,GO:0005844,GO:0006412,GO:0006413,GO:0006417,GO:0006446,GO:0006518,GO:0006807,GO:0008135,GO:0008150,GO:0008152,GO:0009058,GO:0009059,GO:0009889,GO:0009987,GO:0010467,GO:0010468,GO:0010556,GO:…	-	RRM_1
PD100020177-RA	7370.XP_005190147.1	prohibitin homologues	FLOT2	GO:0001669,GO:0001765,GO:0001931,GO:0002020,GO:0002080,GO:0002252,GO:0002376,GO:0002682,GO:0002684,GO:0002694,GO:0002696,GO:0002791,GO:0002793,GO:0003674,GO:0005102,GO:0005198,GO:0005488,GO:0005515,GO:0005575,GO:0005622,GO:0005623,GO:0005737,GO:0005768,GO:0005886,GO:0005901,GO:0005911,GO:0005912,GO:0005913,GO:0006582,GO:0006725,GO:0006950,GO:0006952,GO:0006955,GO:0007155,GO:0008104,GO:0008150,GO:…	ko04910,map04910	Band_7,Flot
PD100020180-RA	7217.FBpp0122678	prohibitin homologues	FLOT2	GO:0001669,GO:0001765,GO:0001931,GO:0002020,GO:0002080,GO:0002252,GO:0002376,GO:0002682,GO:0002684,GO:0002694,GO:0002696,GO:0002791,GO:0002793,GO:0003674,GO:0005102,GO:0005198,GO:0005488,GO:0005515,GO:0005575,GO:0005622,GO:0005623,GO:0005737,GO:0005768,GO:0005886,GO:0005901,GO:0005911,GO:0005912,GO:0005913,GO:0006582,GO:0006725,GO:0006950,GO:0006952,GO:0006955,GO:0007155,GO:0008104,GO:0008150,GO:…	ko04910,map04910	Band_7,Flot
PD100020181-RA	7370.XP_005186034.1	flavin adenine dinucleotide binding. It is involved in the biological process described with oxidation-reduction process	-	GO:0002165,GO:0003674,GO:0003824,GO:0006629,GO:0007275,GO:0008150,GO:0008152,GO:0008202,GO:0009791,GO:0009987,GO:0010817,GO:0016491,GO:0032501,GO:0032502,GO:0034754,GO:0042180,GO:0042445,GO:0044237,GO:0044238,GO:0044281,GO:0045455,GO:0048856,GO:0055114,GO:0065007,GO:0065008,GO:0071704,GO:1901360	ko00030,ko00260,ko01100,ko01110,ko01130,map00030,map00260,map01100,map01110,map01130	GMC_oxred_C,GMC_oxred_N
PD100020182-RA	7370.XP_005175404.1	flavin adenine dinucleotide binding. It is involved in the biological process described with oxidation-reduction process	-	GO:0002165,GO:0003674,GO:0003824,GO:0006066,GO:0006629,GO:0007275,GO:0008150,GO:0008152,GO:0008202,GO:0008205,GO:0009791,GO:0009987,GO:0010817,GO:0016125,GO:0016491,GO:0016614,GO:0016899,GO:0032501,GO:0032502,GO:0034754,GO:0042180,GO:0042445,GO:0044237,GO:0044238,GO:0044281,GO:0045455,GO:0047875,GO:0048856,GO:0055114,GO:0065007,GO:0065008,GO:0071704,GO:1901360,GO:1901615,GO:1902652	ko00030,ko00260,ko00981,ko01100,ko01110,ko01130,map00030,map00260,map00981,map01100,map01110,map01130	GMC_oxred_C,GMC_oxred_N
PD100020183-RA	7227.FBpp0073793	flavin adenine dinucleotide binding. It is involved in the biological process described with oxidation-reduction process	-	GO:0002165,GO:0003674,GO:0003824,GO:0005575,GO:0005623,GO:0006629,GO:0007275,GO:0008150,GO:0008152,GO:0008202,GO:0009791,GO:0009987,GO:0010817,GO:0016491,GO:0030312,GO:0032501,GO:0032502,GO:0034754,GO:0042180,GO:0042445,GO:0042600,GO:0044237,GO:0044238,GO:0044281,GO:0044464,GO:0045455,GO:0048856,GO:0055114,GO:0065007,GO:0065008,GO:0071704,GO:0071944,GO:1901360	ko00030,ko01100,ko01110,ko01130,map00030,map01100,map01110,map01130	GMC_oxred_C,GMC_oxred_N
PD100021287-RA	7029.ACYPI53880-PA	Ribonuclease H protein	-	-	-	RVT_1
PD100021291-RA	6087.XP_004208225.1	-	-	-	-	DUF4817
PD100021292-RA	6087.XP_004208604.1	Calcium-binding protein	-	-	ko00640,ko04014,ko04015,ko04016,ko04020,ko04022,ko04024,ko04070,ko04114,ko04218,ko04261,ko04270,ko04371,ko04626,ko04713,ko04720,ko04722,ko04728,ko04740,ko04744,ko04745,ko04750,ko04910,ko04912,ko04915,ko04916,ko04921,ko04922,ko04924,ko04925,ko04970,ko04971,ko05010,ko05031,ko05034,ko05133,ko05152,ko05167,ko05200,ko05214,ko05418,map00640,map04014,map04015,map04016,map04020,map04022,map04024,map04070…	EF-hand_1,EF-hand_5,EF-hand_6,EF-hand_7,EF-hand_8
PD100021293-RA	7370.XP_005183557.1	-	-	-	-	DUF4817
PD100021294-RA	7370.XP_005183753.1	Sequence-specific DNA binding	TSN	GO:0003674,GO:0003676,GO:0003677,GO:0003723,GO:0003729,GO:0003824,GO:0004518,GO:0004519,GO:0004521,GO:0004540,GO:0005488,GO:0005515,GO:0005575,GO:0005622,GO:0005623,GO:0005634,GO:0005737,GO:0005829,GO:0006139,GO:0006259,GO:0006310,GO:0006725,GO:0006807,GO:0006950,GO:0008150,GO:0008152,GO:0009605,GO:0009892,GO:0009987,GO:0009991,GO:0010468,GO:0010605,GO:0010608,GO:0010629,GO:0016070,GO:0016246,GO:…	-	Translin
PD100021295-RA	7230.FBpp0168553	Calcium ion binding	PEF1	GO:0001837,GO:0003674,GO:0003824,GO:0004175,GO:0004197,GO:0004198,GO:0005488,GO:0005509,GO:0005515,GO:0005575,GO:0005622,GO:0005623,GO:0005737,GO:0005798,GO:0006508,GO:0006807,GO:0006810,GO:0006888,GO:0006900,GO:0006901,GO:0006903,GO:0006996,GO:0007275,GO:0008150,GO:0008152,GO:0008233,GO:0008234,GO:0009653,GO:0009790,GO:0009792,GO:0009888,GO:0009893,GO:0009987,GO:0010035,GO:0010038,GO:0010604,GO:…	-	EF-hand_1,EF-hand_5,EF-hand_6,EF-hand_7
PD100021296-RA	6087.XP_004208225.1	-	-	-	-	DUF4817
PD100021297-RA	7370.XP_005183779.1	Metal ion binding	-	-	-	zf-C2H2,zf-H2C2_5
PD100021300-RA	103372.F4WF04	-	-	-	-	HTH_24
PD100021301-RA	103372.F4X1M3	-	-	-	-	HTH_24
PD100021302-RA	6087.XP_004208225.1	-	-	-	-	DUF4817
PD100021303-RA	7029.ACYPI080613-PA	-	-	-	-	DDE_3,DUF4817
PD100021304-RA	7230.FBpp0169406	Metal ion binding	-	-	-	-
PD100027711-RA	6087.XP_004208375.1	-	-	-	ko00310,map00310	DDE_3,HTH_Tnp_Tc3_2,Transposase_1
PD100027713-RA	7370.XP_005189557.1	Protein of unknown function (DUF1759)	-	-	-	DUF1759
PD100027714-RA	136037.KDR18551	-	-	-	-	-
PD100027715-RA	7370.XP_005175711.1	Calcium ion binding	ncs-2	-	-	EF-hand_1,EF-hand_5,EF-hand_7,EF-hand_8
PD100027716-RA	103372.F4WF04	-	-	-	-	HTH_24
PD100003817-RA	No ortholog hit	-	-	-	-	-
PD100003818-RA	No ortholog hit	-	-	-	-	-
PD100003931-RA	No ortholog hit	-	-	-	-	-
PD100003932-RA	No ortholog hit	-	-	-	-	-
PD100003933-RA	No ortholog hit	-	-	-	-	-
PD100003934-RA	No ortholog hit	-	-	-	-	-
PD100003972-RA	No ortholog hit	-	-	-	-	-
PD100004016-RA	No ortholog hit	-	-	-	-	-
PD100004021-RA	No ortholog hit	-	-	-	-	-
PD100004023-RA	No ortholog hit	-	-	-	-	-
PD100004029-RA	No ortholog hit	-	-	-	-	-
PD100004030-RA	No ortholog hit	-	-	-	-	-
PD100012890-RA	No ortholog hit	-	-	-	-	-
PD100012893-RA	No ortholog hit	-	-	-	-	-
PD100012899-RA	No ortholog hit	-	-	-	-	-
PD100013243-RA	No ortholog hit	-	-	-	-	-
PD100015358-RA	No ortholog hit	-	-	-	-	-
PD100015362-RA	No ortholog hit	-	-	-	-	-
PD100015368-RA	No ortholog hit	-	-	-	-	-
PD100015369-RA	No ortholog hit	-	-	-	-	-
PD100015370-RA	No ortholog hit	-	-	-	-	-
PD100015382-RA	No ortholog hit	-	-	-	-	-
PD100020178-RA	No ortholog hit	-	-	-	-	-
PD100020179-RA	No ortholog hit	-	-	-	-	-
PD100021288-RA	No ortholog hit	-	-	-	-	-
PD100021289-RA	No ortholog hit	-	-	-	-	-
PD100021290-RA	No ortholog hit	-	-	-	-	-
PD100021298-RA	No ortholog hit	-	-	-	-	-
PD100021299-RA	No ortholog hit	-	-	-	-	-
PD100021305-RA	No ortholog hit	-	-	-	-	-
PD100027712-RA	No ortholog hit	-	-	-	-	-
- no annotation information
