# Supplementary material for: Genomic Insights into the Successful Invasion of the Avian Vampire Fly (Philornis downsi ) in the Galápagos Islands
Source: Mol Biol Evol. 2025 Mar 28;42(3):msaf052. doi: 10.1093/molbev/msaf052 (PMC11951964; doi:10.1093/molbev/msaf052)
Supplement: msaf052_Supplementary_Data [file msaf052_supplementary_data.zip › Data_S2.xlsx]

## Sheet: Candidate_gene.emmapper.annotat
Data S2: Genes within 100 Kb upstream and downstream of candidate genomic regions associated with bioclimatic variables
Gene Id in P. downsi	Ortholog ID from eggNOG-mapper database	Gene Description	Preferred_name	Gene Ontologies	KEGG_Pathway	PFAM domain ID
PD100046681-RA	103372.F4WF04	-	-	-	-	HTH_24
PD100039090-RA	103372.F4X851	-	-	-	-	-
PD100016935-RA	6087.XP_004208225.1	-	-	-	-	DUF4817
PD100035085-RA	7029.ACYPI088430-PA	-	-	-	-	-
PD100023766-RA	7029.ACYPI21952-PA	-	-	-	-	DUF4817
PD100013788-RA	7029.ACYPI29505-PA	-	-	-	-	DUF4817
PD100027547-RA	7029.ACYPI29505-PA	-	-	-	-	DUF4817
PD100008910-RA	7070.TC008502-PA	-	-	-	-	Transposase_1
PD100011027-RA	7370.XP_005176022.1	Leucine-rich repeat - CC (cysteine-containing) subfamily	FBXL20	GO:0000151,GO:0000209,GO:0001662,GO:0002119,GO:0002164,GO:0002209,GO:0003008,GO:0003674,GO:0003824,GO:0004842,GO:0005488,GO:0005515,GO:0005575,GO:0005622,GO:0005623,GO:0005737,GO:0005829,GO:0006464,GO:0006508,GO:0006511,GO:0006513,GO:0006807,GO:0006950,GO:0006952,GO:0007275,GO:0007588,GO:0007610,GO:0007624,GO:0008150,GO:0008152,GO:0009056,GO:0009057,GO:0009791,GO:0009894,GO:0009966,GO:0009987,GO:…	-	F-box-like,LRR_6
PD100007843-RA	7370.XP_005177837.1	Belongs to the protein-tyrosine phosphatase family. Non-receptor class myotubularin subfamily	MTMR2	GO:0000278,GO:0001726,GO:0002090,GO:0002091,GO:0003674,GO:0003824,GO:0004438,GO:0004721,GO:0004725,GO:0005488,GO:0005515,GO:0005543,GO:0005546,GO:0005575,GO:0005622,GO:0005623,GO:0005634,GO:0005737,GO:0005768,GO:0005770,GO:0005773,GO:0005774,GO:0005829,GO:0005886,GO:0005938,GO:0005975,GO:0006066,GO:0006464,GO:0006470,GO:0006629,GO:0006644,GO:0006650,GO:0006661,GO:0006793,GO:0006796,GO:0006807,GO:…	ko00562,ko01100,ko04070,map00562,map01100,map04070	GRAM,Myotub-related
PD100020073-RA	7370.XP_005180139.1	Belongs to the major facilitator superfamily. Sugar transporter (TC 2.A.1.1) family	-	GO:0003674,GO:0005215,GO:0005351,GO:0005355,GO:0005402,GO:0006810,GO:0006811,GO:0006812,GO:0008150,GO:0008324,GO:0008643,GO:0008645,GO:0015075,GO:0015077,GO:0015078,GO:0015144,GO:0015145,GO:0015149,GO:0015291,GO:0015293,GO:0015294,GO:0015295,GO:0015318,GO:0015672,GO:0015749,GO:0022804,GO:0022857,GO:0022890,GO:0034219,GO:0034220,GO:0046323,GO:0051119,GO:0051179,GO:0051234,GO:0055085,GO:0071702,GO:…	-	Sugar_tr
PD100000545-RA	7370.XP_005181046.1	neuropeptide F receptor binding	-	GO:0000003,GO:0001664,GO:0003674,GO:0005102,GO:0005179,GO:0005184,GO:0005488,GO:0005515,GO:0005575,GO:0005576,GO:0007154,GO:0007165,GO:0007186,GO:0007218,GO:0007610,GO:0007617,GO:0007618,GO:0007619,GO:0007622,GO:0007623,GO:0007626,GO:0007631,GO:0007635,GO:0008049,GO:0008150,GO:0008345,GO:0009966,GO:0009987,GO:0010469,GO:0010646,GO:0019098,GO:0019953,GO:0022414,GO:0023051,GO:0023052,GO:0030536,GO:…	-	-
PD100032471-RA	7370.XP_005184938.1	-	-	-	-	-
PD100003802-RA	7370.XP_005186400.1	DNA-dependent RNA polymerase catalyzes the transcription of DNA into RNA using the four ribonucleoside triphosphates as substrates	POLR1B	GO:0000003,GO:0000428,GO:0005575,GO:0005622,GO:0005623,GO:0005634,GO:0005654,GO:0005730,GO:0005736,GO:0005737,GO:0005829,GO:0006139,GO:0006351,GO:0006352,GO:0006353,GO:0006360,GO:0006361,GO:0006363,GO:0006725,GO:0006807,GO:0006996,GO:0006997,GO:0007000,GO:0007275,GO:0007565,GO:0007566,GO:0008150,GO:0008152,GO:0008361,GO:0009058,GO:0009059,GO:0009303,GO:0009893,GO:0009987,GO:0010467,GO:0010468,GO:…	ko00230,ko00240,ko01100,ko03020,map00230,map00240,map01100,map03020	RNA_pol_Rpa2_4,RNA_pol_Rpb2_1,RNA_pol_Rpb2_2,RNA_pol_Rpb2_3,RNA_pol_Rpb2_6,RNA_pol_Rpb2_7
PD100018822-RA	7370.XP_005187483.1	serine-type endopeptidase activity. It is involved in the biological process described with proteolysis	-	GO:0002376,GO:0003674,GO:0003824,GO:0004175,GO:0004252,GO:0006508,GO:0006807,GO:0006950,GO:0006952,GO:0006955,GO:0008150,GO:0008152,GO:0008233,GO:0008236,GO:0008592,GO:0009605,GO:0009607,GO:0009617,GO:0009966,GO:0010646,GO:0016787,GO:0017171,GO:0019538,GO:0023051,GO:0042742,GO:0043170,GO:0043207,GO:0044238,GO:0045087,GO:0048583,GO:0050789,GO:0050794,GO:0050830,GO:0050896,GO:0051704,GO:0051707,GO:…	ko04610,ko04624,ko05150,map04610,map04624,map05150	Ldl_recept_a,Sushi,Trypsin
PD100002502-RA	-	-	-	-	-	-
PD100004856-RA	-	-	-	-	-	-
PD100011017-RA	-	-	-	-	-	-
PD100011026-RA	-	-	-	-	-	-
PD100011026-RA	-	-	-	-	-	-
PD100012193-RA	-	-	-	-	-	-
PD100014319-RA	-	-	-	-	-	-
PD100035607-RA	-	-	-	-	-	-
- no annotation information
